# Supplementary material for: Nano-hydroxyapatite improves intestinal absorption of acetazolamide (BCS Class IV drug)–but how?
Source: PLoS One. 2022 May 19;17(5):e0268067. doi: 10.1371/journal.pone.0268067 (PMC9119549; doi:10.1371/journal.pone.0268067)
Supplement: S1 File — Data underlying our results in this manuscript. (XLSX) [file pone.0268067.s002.xlsx]

## Sheet: Solubility test
	Figure 3
	Solubility test vs water								Solubility test vs DTS2 (pH=6.8)
	AZ	Time (min)							AZ	Time (min)
		3	10	30	120	360				3	10	30	120	360
	①	998.004	1233.88	1239.25	1279.18	1217.44			①	1398.46	1724.82	1883.29	1872.42	1927.52
	②	1030.56	1261.98	1207.62	1234.18	1216.52			②	1359.03	1589.19	1642.63	1669.53	1406.2
	③	1093.21	1238.48	1269.2	1240.79	1201.93			③	1237.41	1672.85	1518.43	1622.73	1630.84
	Average	1040.59	1244.78	1238.69	1251.38	1211.97			Average	1331.63	1662.29	1681.45	1721.56	1654.85
	S.D.	48.3908	15.0718	30.7932	24.2964	8.70083			S.D.	83.9505	68.4277	185.504	132.728	261.486
	AZ/HAP	Time (min)							AZ/HAP	Time (min)
		3	10	30	120	360				3	10	30	120	360
	①	1440.33	1526.85	1520.01	2130.4	1742.54			①	2479.82	2341.03	2261	2092.31	2241.84
	②	2065.29	2289.58	1621.8	2313.79	1799.75			②	2098.21	2363.78	2113.37	2120.32	1974.17
	③	2606.53	1949.46	2919.09	3189.89	1309.23			③	2312.6	2088.52	2268.16	2070.2	2318.5
	④	1886	1923.25	2087.13	2059.71	1943.57			④	1247.74	1601.24	1593.45	1541.99	1609.37
	⑤	1882.96	2005.87	1983.86	2130.81	2044.81			⑤	1397.4	1564	1693.68	1708.58	1697.74
	⑥	1945.94	2023.14	2079.35	2187.02	2112.87			⑥	1395.37	1616.48	1764.11	1674.04	1697.07
	Average	1971.17	1953.02	2035.21	2335.27	1825.46			Average	1821.86	1929.17	1948.96	1867.91	1923.11
	S.D.	376.829	246.373	494.95	427.207	289.377			S.D.	536.986	380.15	300.672	254.632	303.594

## Sheet: Pharmacokinetics study
	Figure 4 & Table 1
	AZ	Time (hr)				AUC (0-6)
		0.5	1	3	6	(μg/mL・h)
	①	1.616	3.39483	1.08871	0.692625	8.82226
	②	1.74167	3.58383	1.16929	0.5465	9.09359
	③	2.79367	4.54	1.38943	0.6305	11.5039
	④	3.51717	4.5	1.73429	0.63325	12.6783
	Average	2.41712	4.00467	1.34543	0.625719	10.5245
	S.D.	0.903681	0.600259	0.288718	0.0600878	1.87468
	AZ/HAP	Time (hr)				AUC (0-6)
		0.5	1	3	6	(μg/mL・h)
	①	14.2024	11.4323	5.50943	0.803	36.3697
	②	17.8163	12.5638	5.94011	2.4798	43.1828
	③	13.7498	10.693	5.26171	1.342	35.4084
	④	15.4599	13.1364	4.085	1.09978	36.0126
	⑤	27.0971	16.4148	7.07756	2.59604	55.655
	⑥	27.0571	17.6765	5.48735	1.82738	52.084
	⑦	22.1958	15.0758	5.63039	2.10855	47.182
	Average	19.6541	13.8561	5.57022	1.75094	43.6992
	S.D.	5.80536	2.60444	0.887331	0.691496	8.23796

## Sheet: Gel filtration chromatography
	Figure 5
	AZ vs DTS2			nano-HAP vs DTS2			AZ/HAP vs DTS2				AZ/HAP vs intestinal fluid
	fraction No.	elution rate of AZ (%)		fraction No.	elution rate of nano-HAP (%)		fraction No.	elution rate of AZ (%)	elution rate of nano-HAP (%)		fraction No.	elution rate of AZ (%)	elution rate of nano-HAP (%)
	1	0		1	29.4715		1	0	34.4529		1	1.76823	13.4866
	2	0		2	32.3374		2	0	37.3346		2	2.44226	16.1774
	3	0		3	11.8292		3	0	15.4212		3	1.05176	9.76007
	4	1.18874		4	5.38037		4	1.62406	8.68751		4	1.87913	11.6212
	5	10.8931		5	2.23756		5	9.08164	3.43171		5	3.78251	8.41892
	6	29.1617		6	1.54258		6	25.3623	0.67245		6	11.3363	5.76663
	7	30.5846		7	1.95096		7	33.6647	0		7	22.6413	4.30648
	8	17.8974		8	2.02078		8	20.1041	0		8	23.2521	3.65359
	9	7.30479		9	2.13364		9	7.15898	0		9	18.2611	3.11542
	10	2.01069		10	2.35528		10	2.10473	0		10	8.88621	3.17653
	11	0.658447		11	3.04214		11	0.57534	0		11	3.30168	2.66194
	12	0.300499		12	2.09629		12	0.324084	0		12	1.04309	2.52471
	13	0		13	1.80888		13	0	0		13	0.35434	2.56009
	14	0		14	1.21215		14	0	0		14	0.150746	2.36497
	15	0		15	0.58131		15	0	0		15	0.090101	2.172
	16	0		16	0		16	0	0		16	0.0537141	3.258
	17	0		17	0		17	0	0		17	0.0355206	2.92888
	18	0		18	0		18	0	0		18	0.0155944	2.04657
	19	0		19	0		19	0	0		19	0	0
	20	0		20	0		20	0	0		20	0	0

## Sheet: Permeability test
		Figure 6					Table 2
		AZ	PaPP(cm/s)×10-6				AZ	TEER (% of initial value)
		①	2.76373				①	91.23
		②	1.50812				②	87.5
		③	2.18222				③	88.93
		Average	2.15136				Average	89.22
		S.D.	0.628374				S.D.	1.88183
		AZ/HAP	PaPP(cm/s)×10-6				AZ/HAP	TEER (% of initial value)
		①	2.25837				①	91.98
		②	3.68789				②	93.95
		③	2.17725				③	89.54
		Average	2.70784				Average	91.8233
		S.D.	0.849718				S.D.	2.20917

## Sheet: Ussing chamber study
		Figure 7
		A) AZ 560ppm, non-Peyer's patch tissue (NPP)
				Time (min.)							Time (min.)
				30	60	90	120				30	60	90	120
		AZ	1st	0.763828	2.33233	3.9546	5.42546		AZ-HAP	1st	1.18008	2.89407	4.70024	6.7412
			2nd	1.77154	4.2639	7.00204	9.4832			2nd	1.16906	2.75088	4.40676	6.42899
			3rd	0.432809	1.40071	2.56	4.60479			3rd	0.403595	1.1083	1.94597	2.92249
			4th	0.435188	1.43195	2.6976	4.8943			4th	0.453882	1.18829	2.12426	3.22566
			average	0.850841	2.35722	4.05356	6.10194			average	0.801655	1.98538	3.29431	4.82958
			sd	0.633187	1.34252	2.06339	2.27965			sd	0.431119	0.968904	1.46073	2.03486
										p-value	0.414832	0.22437	0.175379	0.1307
		B) AZ 2240ppm, non-Peyer's patch tissue (NPP)
				Time (min.)							Time (min.)
				30	60	90	120				30	60	90	120
		AZ	1st	1.70025	5.56109	10.3062	15.4848		AZ-HAP	1st	3.81624	9.9226	17.2745	24.0251
			2nd	1.68844	5.76718	10.4596	15.8284			2nd	4.06132	10.9051	19.6083	27.8706
			3rd	1.38633	4.08265	5.4846	7.51207			3rd	3.22056	9.90268	16.9515	24.8467
			4th	1.32389	3.32062	5.26631	7.64388			4th	5.17067	13.4169	22.6886	32.7069
			average	1.52473	4.68288	7.87917	11.6173			average	4.0672	11.0368	19.1307	27.3623
			sd	0.197566	1.17799	2.89309	4.66663			sd	0.815979	1.65428	2.65089	3.92805
										p-value	0.00543551	0.00789266	0.00771808	0.011006
											■：p<0.05; ■：p<0.01
			Figure 8
		A) AZ 560ppm, Peyer's patch tissue (PP)
				Time (min.)							Time (min.)
				30	60	90	120				30	60	90	120
		AZ	1st	0.512255	1.48868	2.54741	3.56971		AZ-HAP	1st	0.745872	1.96661	3.27633	4.63045
			2nd	0.591633	1.8893	3.47781	5.09503			2nd	0.708178	1.9413	3.24637	4.55559
			3rd	0.597439	1.60803	2.84296	4.17631			3rd	1.13857	2.9534	4.93239	6.89413
			4th	1.57379	3.66411	5.89634	8.14675			4th	1.05339	2.78559	4.82194	7.03085
			average	0.81878	2.16253	3.69113	5.24695			average	0.911504	2.41173	4.06926	5.77775
			sd	0.50484	1.01505	1.52052	2.03235			sd	0.216386	0.53311	0.934061	1.36949
										p-value	0.352831	0.313646	0.308234	0.290846
		B) AZ 2240ppm, Peyer's patch tissue (PP)
				Time (min.)							Time (min.)
				30	60	90	120				30	60	90	120
		AZ	1st	2.60043	7.78806	13.7644	19.4306		AZ-HAP	1st	3.22348	9.27819	15.7746	22.1019
			2nd	8.72739	20.6528	32.7459	44.8272			2nd	2.03174	7.465	14.3353	21.4275
			3rd	6.10114	15.3428	25.3732	35.6403			3rd	2.63934	8.30311	14.1295	20.4061
			4th	5.76338	14.3587	22.9505	32.2902			4th	2.86201	8.69256	14.7259	21.0002
			average	5.79809	14.5356	23.7085	33.0471			average	2.68914	8.43471	14.7413	21.2339
			sd	2.5099	5.2799	7.82954	10.5116			sd	0.50002	0.760615	0.731922	0.714335
										p-value	0.0648615	0.0679963	0.062301	0.059296
